# Supplementary material for: Desorption Electrospray Ionization Cyclic Ion Mobility-Mass Spectrometry Imaging for Traumatic Brain Injury Spatial Metabolomics
Source: Anal Chem. 2024 Aug 6;96(33):13598–606. doi: 10.1021/acs.analchem.4c02394 (PMC11339727; doi:10.1021/acs.analchem.4c02394)
Supplement: Supplementary file 2 — ac4c02394_si_002.txt [file ac4c02394_si_002.txt]

Acquisition Experiment Report
File: e:\stbi waters desi cims imaging data may2023.pro\data\rats1and3 slide7 pos 70um 350umps.raw

Header
Acquired File Name:   Rats1and3 Slide7 Pos 70um 350umps
Acquired Date:        04-May-2023
Acquired Time:        23:05:31
Job Code:             
Task Code:            
User Name:            
Laboratory Name:      
Instrument:           
Conditions:           
Submitter:            
SampleID:             
Bottle Number:        
Description:          Rats1and3 Slide7 Pos 70um 350umps 5/4/23

Instrument Calibration: 
Calibration File: 
Parameters
MS1 Static:       None
MS1 Scanning:     None
MS1 Scan Speed Compensation:   None
MS2 Static:       None
MS2 Scanning:     None
MS2 Scan Speed Compensation:   None
Calibration Time: 
Calibration Date: 
Coefficients
MS1 Static:       None
MS2 Static:       None
Function 1:       0.000000000030*x^5 + -0.000000002741*x^4 + 0.000000099831*x^3 + -0.000001722622*x^2 + 0.999968248213*x +-0.000599368339, Root Mass

Instrument Configuration:
Lteff                    	2190.0
Veff                    	6923.14
Resolution              	45575.45
Acquisition Device	WatersADC
ADC Sample Frequency (GHz)	7.2
Average Single Ion Intensity	5.8
Electron Mass Adjusted      	Yes

Experimental Instrument Parameters
Acquisition.MSProfile.Setting                                    	2
Acquisition.SetMass.Setting                                      	556.0
Acquisition.T0.Setting                                           	-40
Acquisition.Veff.Setting                                         	6923.138
CE.EnergyRamp.Setting                                            	0.000
CE.TransferEnergyRampHeight.Setting                              	0.234
CE.TransferEnergyRampStart.Setting                               	0.000
CE.TransferEnergyRampStop.Setting                                	0.000
CE.TransferEnergyRampTime.Setting                                	0.000
Cyclic.DeadTimeOffset.Setting                                    	1.50
Cyclic.EntryOffset.Setting                                       	5.0
Cyclic.ExitOffset.Setting                                        	2.0
Cyclic.FlashoverAlarmEnabled.Setting                             	1
Cyclic.GateTWHeight.Setting                                      	6.0
Cyclic.GateTWVelocity.Setting                                    	375.0
Cyclic.GlobalTWGradient.Setting                                  	1.8
Cyclic.RFAmp.Setting                                             	250
Cyclic.RaceTWHeight.Setting                                      	18.0
Cyclic.RaceTWLimit.Setting                                       	26.0
Cyclic.RaceTWStart.Setting                                       	12.0
Cyclic.RaceTWVelocity.Setting                                    	375
Cyclic.Repeller.Setting                                          	100
DRE.AttenuateOn.Setting                                          	0
DRE.CollectorBias.Setting                                        	20.0
DRE.CollectorBias240.Setting                                     	20.0
DRE.CollectorPulse.Setting                                       	8.0
DRE.StopperBias.Setting                                          	20.0
DRE.StopperBias240.Setting                                       	20.0
DRE.StopperPulse.Setting                                         	8.0
DRE.transmission.Setting                                         	4.0
Detector.MCPDetectorVoltage.Setting                              	2345
DriftCell.ECDBiasA.Setting                                       	0.0
DriftCell.ECDBiasX.Setting                                       	0.0
DriftCell.ECDGradientA.Setting                                   	0.0
DriftCell.ECDGradientX.Setting                                   	0.0
DriftCell.ECDOverVoltageAlarm.Setting                            	0.0
DriftCell.HeliumCellBias.Setting                                 	30.0
DriftCell.HeliumDCEntrance.Setting                               	10.0
DriftCell.HeliumDCExit.Setting                                   	20.0
DriftCell.PostArrayBias.Setting                                  	5.0
DriftCell.PostArrayDCExit.Setting                                	2.0
DriftCell.PostArrayGradient.Setting                              	25.0
DriftCell.PostTrapBias.Setting                                   	35.0
DriftCell.PostTrapGradient.Setting                               	3.0
DriftCell.PreArrayBias.Setting                                   	35.0
DriftCell.PreArrayGradient.Setting                               	5.0
DriftCell.PreTransBias.Setting                                   	0.0
DriftCell.PreTransGradient.Setting                               	7.0
DriftCell.RF1.Setting                                            	300
DriftCell.RF2.Setting                                            	350
FeedbackDRE.DataOn.Setting                                       	0
FeedbackDRE.EventsOn.Setting                                     	0
FeedbackDRE.TICOn.Setting                                        	0
Fluidics.BafflePosition.Setting                                  	0
Gas.CollGasHelium.Setting                                        	0.0
Gas.CollGasN2.Setting                                            	3.5
Gas.CollisionGasSelection.Setting                                	0.0
Gas.IonGuideGas.Setting                                          	0
Gas.IonGuideGasSwitch.Setting                                    	0
Gas.NanoGas.Setting                                              	0.3
Instrument.CollisionEnergy.Setting                               	6
Instrument.CollisionEnergyTransfer.Setting                       	4
Instrument.Resolution.Setting                                    	40000
Instrument.SIDEnergy.Setting                                     	40
Instrument.SIDEnergyMode.Setting                                 	0
Quad.DCPolarity.Setting                                          	1
Quad.HMResolution.Setting                                        	15.00
Quad.HighMassScaleAdjust.Setting                                 	42.67
Quad.IonEnergy.Setting                                           	0.4
Quad.LMResolution.Setting                                        	4.90
Quad.Linearity.Setting                                           	52.00
Quad.LowMassResolution.Setting                                   	2.44
Quad.LowMassScaleAdjust.Setting                                  	74.72
Quad.MSDwellTime1.Setting                                        	20.0
Quad.MSDwellTime2.Setting                                        	20.0
Quad.MSFixedMass.Setting                                         	150.0
Quad.MSMass1.Setting                                             	100.0
Quad.MSMass2.Setting                                             	300.0
Quad.MSMass3.Setting                                             	500.0
Quad.MSTime1.Setting                                             	20.0
Quad.MSTime2.Setting                                             	40.0
Quad.Prefilter.Setting                                           	2.0
Quad.ResolutionFine.Setting                                      	23.75
Quad.ms1_zv_pulse_length_dac.Setting                             	20
ReferenceFluidics.FillVolume.Setting                             	500
ReferenceFluidics.FlowRate.Setting                               	10.00
ReferenceFluidics.FlowState.Setting                              	0
ReferenceFluidics.Reservoir.Setting                              	1
ReferenceFluidics.Start.Setting                                  	1
ReferenceFluidics.Stop.Setting                                   	1
SampleFluidics.FillVolume.Setting                                	250
SampleFluidics.FlowRate.Setting                                  	5.0
SampleFluidics.FlowState.Setting                                 	2
SampleFluidics.Refill.Setting                                    	0
SampleFluidics.Reservoir.Setting                                 	2
SampleFluidics.Start.Setting                                     	1
SampleFluidics.StartInjection.Setting                            	0
SampleFluidics.Stop.Setting                                      	1
Source.ConeGasFlow.Setting                                       	0
Source.CoronaCurrent.Setting                                     	3.0
Source.CoronaMode.Setting                                        	1.0
Source.CoronaVoltage.Setting                                     	2.00
Source.DesolvationGasFlow.Setting                                	0
Source.DesolvationTemperature.Setting                            	250
Source.LedOn.Setting                                             	1
Source.LowFlowMode.Setting                                       	0
Source.NebuliserGasFlow.Setting                                  	6.0
Source.ProbeTemperature.Setting                                  	20
Source.ReferenceCapillary.Setting                                	0.00
Source.SourceTemperature.Setting                                 	100
Stepwave.Aperture1.Setting                                       	3.0
Stepwave.Aperture2.Setting                                       	0.0
Stepwave.IonGuideRF.Setting                                      	300
Stepwave.RFOffset.Setting                                        	200
Stepwave.SW2Offset.Setting                                       	10
Stepwave.SampleConeVoltage.Setting                               	30
Stepwave.SourceOffset.Setting                                    	10
Stepwave.Twave2Bias.Setting                                      	0.3
Stepwave.Twave2FlushInhibitTime.Setting                          	0.1
Stepwave.Twave2FlushRefillValue.Setting                          	0.4
Stepwave.Twave2FlushTime.Setting                                 	0.1
Stepwave.Twave2FlushValue.Setting                                	0.4
Stepwave.Twave2Height.Setting                                    	0.4
Stepwave.Twave2RFAmplitudeRampMode.Setting                       	0
Stepwave.Twave2Velocity.Setting                                  	150
Stepwave.transfer1_entrance_offset.Setting                       	20
System1.Acceleration1.Setting                                    	70
System1.Acceleration2.Setting                                    	200
System1.Aperture2.Setting                                        	70
System1.Entrance.Setting                                         	42
System1.FlightTube.Setting                                       	10.00
System1.Grid.Setting                                             	0.30
System1.IMSTag.Setting                                           	76.868
System1.Puller.Setting                                           	1370
System1.PullerOffset.Setting                                     	0.00
System1.Pusher.Setting                                           	1900
System1.PusherFrequency.Setting                                  	66
System1.PusherOffset.Setting                                     	-0.50
System1.ReflectronGridVolts.Setting                              	1.766
System1.ReflectronVolts.Setting                                  	2.450
System1.StaticOffset.Setting                                     	180
System1.Steering.Setting                                         	0.30
System1.Transport1.Setting                                       	70
System1.Transport2.Setting                                       	70
System1.TubeLens.Setting                                         	75
TofADC.AverageIonArea.Setting                                    	5.8
TofADC.AverageIonAreaCharge.Setting                              	1
TofADC.BaseSubstractMaster.Setting                               	3
TofADC.BaseSubstractSlave.Setting                                	3
TofADC.EchoMaster.Setting                                        	1
TofADC.GainScallingSlave.Setting                                 	30.49
TofADC.IMSCycleStartDelay.Setting                                	14
TofADC.InputSignal.Setting                                       	2
TofADC.MasterDCThreshold.Setting                                 	-0.628
TofADC.OperateAlgorithm.Setting                                  	0
TofADC.PPIMSInc.Setting                                          	1
TofADC.SampFreq.Setting                                          	7200
TofADC.SlaveDCThreshold.Setting                                  	-0.709
TofADC.TimeDelaySlave.Setting                                    	4435
TofADC.TriggerVoltage.Setting                                    	0.9
Transfer.CeLutADD.Setting                                        	0.000
Transfer.CeNoLutENTRIES.Setting                                  	0.000
Transfer.CeStepTime.Setting                                      	5.000
Transfer.EDCCoefficientHigh.Setting                              	1.57
Transfer.EDCCoefficientLow.Setting                               	1.41
Transfer.EDCDelayOffsetHigh.Setting                              	1.81
Transfer.EDCDelayOffsetLow.Setting                               	0.40
Transfer.EDCMass.Setting                                         	0.00
Transfer.EntranceOutputOFFSET.Setting                            	2.0
Transfer.ExitOutputOFFSET.Setting                                	15
Transfer.ExtractionVoltage.Setting                               	15
Transfer.PulsePeriod.Setting                                     	123
Transfer.RFGain.Setting                                          	5
Transfer.RFLimit.Setting                                         	800
Transfer.RFOffset.Setting                                        	200
Transfer.RFRampFinal.Setting                                     	535
Transfer.RFRampInitial.Setting                                   	50
Transfer.TrappingModeGatePeriod.Setting                          	15
Transfer.TrappingVoltage.Setting                                 	4
Trap.EntranceOutputOFFSET.Setting                                	2.0
Trap.ExitOutputOFFSET.Setting                                    	0.0
Trap.ExtractionVoltage.Setting                                   	0
Trap.FlushInhibitPeriod.Setting                                  	1.0
Trap.FlushPeriod.Setting                                         	2.0
Trap.FlushPulseHeight.Setting                                    	40.0
Trap.PulseHeight.Setting                                         	4.0
Trap.RFLimit533.Setting                                          	533
Trap.RFOffset533.Setting                                         	400
Trap.RefillPulseHeight.Setting                                   	6.0
Trap.TrapBias.Setting                                            	2.0
Trap.TrapdcOFFSET.Setting                                        	-4.0
Trap.TrappingModeGatePeriod.Setting                              	500
Trap.TrappingVoltage.Setting                                     	10
Vacuum.BackingPiraniMillibar.Readback                            	2.3388e+00
Vacuum.HeliumCellPiraniMillibar.Readback                         	2.5886e+00
Vacuum.IMSPiraniMillibar.Readback                                	1.7639e+00
Vacuum.SourcePiraniMillibar.Readback                             	8.9414e-03
Vacuum.TofPenningMillibar.Readback                               	1.2455e-07
Vacuum.TransferPiraniMillibar.Readback                           	1.8551e-02
Vacuum.TrapPiraniMillibar.Readback                               	2.4204e-02

Function Parameters - Function 1 - TOF MS FUNCTION
ADC Sample Frequency (GHz)                   	7.2
ADC Pusher Period (us)                       	66.0
AlarmMode                                    	Inactive
ECDMode                                      	None
EnhanceMode                                  	NONE
FragMode                                     	None
FrequencyMode                                	1200
MSMSMode                                     	MS
OpticMode                                    	V-Mode
Polarity                                     	Positive
QuadMode                                     	8000
SIDMode                                      	CID
SourceMode                                   	DESI
TOFMode                                      	IMS
pDREMode                                     	SID
Start Mass                                   	50.0000
End Mass                                     	1200.0000
Scan Time                                    	0.1952
Start Time                                   	0.0000
End Time                                     	259200.0000
ISD                                          	0.0192
CCS Calibration                              	No
[COLLISION ENERGY]
Using Auto Trap MS Collision Energy (eV)     	6.0000
Using Auto Transfer MS Collision Energy (eV) 	4.0000


Function 1
Scans in function:         96096
Cycle time (secs):         0.214
Scan duration (secs):      0.000
Inter Scan Delay (secs):   0.019
Start and End Time(mins):   0.000 to 4320.000
Ionization mode:           ES+
Data type:                 Enhanced Mass
Function type:             TOF MS
Mass range:                 50 to 1200
